# Supplementary material for: Theta and Gamma Activity Differences in Obsessive–Compulsive Disorder and Panic Disorder: Insights from Resting-State EEG with eLORETA
Source: Brain Sci. 2023 Oct 10;13(10):1440. doi: 10.3390/brainsci13101440 (PMC10605761; doi:10.3390/brainsci13101440)
Supplement: Supplementary file 1 [file brainsci-13-01440-s001.zip]

Archive with 1 entries (1 files):
- brainsci-2616955-supplementary.csv
