# Supplementary material for: Theta and Gamma Activity Differences in Obsessive–Compulsive Disorder and Panic Disorder: Insights from Resting-State EEG with eLORETA
Source: Brain Sci. 2023 Oct 10;13(10):1440. doi: 10.3390/brainsci13101440 (PMC10605761; doi:10.3390/brainsci13101440)
Supplement: Supplementary file 1 [file brainsci-13-01440-s001.zip › brainsci-2616955-supplementary.csv]

Z-score_mean: Normative database vs OCD patients
	FP1	FP2	F7	F3	Fz	F4	F8	T3	C3	Cz	C4	T4	P7	P3	Pz	P4	P8	O1	O2
Delta	0.504	0.284	0.702	0.472	0.500	0.603	0.656	0.613	0.539	0.377	0.586	0.775	0.519	0.436	0.291	0.484	0.433	0.614	0.566
Theta	1.365	0.997	1.647	1.244	1.237	1.325	1.556	1.373	1.155	1.014	1.123	1.389	1.041	0.987	0.872	1.014	0.940	1.114	1.148
Alpha	0.344	0.214	0.514	0.342	0.327	0.353	0.515	0.437	0.159	0.159	0.175	0.331	0.105	-0.044	-0.076	-0.038	-0.055	0.087	0.107
Beta	0.142	0.007	0.419	0.158	0.309	0.240	0.259	-0.175	0.020	0.106	-0.014	-0.242	-0.036	-0.042	-0.117	-0.046	-0.248	0.103	0.104
High Beta	-0.014	-0.143	0.237	0.118	0.506	0.150	0.182	-0.362	0.060	0.354	0.079	-0.299	-0.068	0.190	0.160	0.104	-0.337	-0.290	-0.327
Z-score_mean: Normative database vs PD patients
	FP1	FP2	F7	F3	Fz	F4	F8	T3	C3	Cz	C4	T4	P7	P3	Pz	P4	P8	O1	O2
Delta	0.106	-0.051	0.365	-0.202	-0.096	-0.103	0.173	0.064	-0.003	-0.273	0.036	0.212	0.052	-0.125	-0.187	-0.015	0.154	0.116	0.183
Theta	0.233	0.089	0.509	0.222	0.205	0.361	0.563	0.321	0.333	0.065	0.294	0.450	0.170	0.156	0.072	0.236	0.256	0.219	0.277
Alpha	0.404	0.333	0.563	0.432	0.463	0.510	0.649	0.371	0.271	0.290	0.240	0.382	0.030	-0.013	-0.057	-0.020	-0.067	-0.059	-0.069
Beta	0.578	0.448	1.010	0.686	0.889	0.809	0.836	0.168	0.581	0.657	0.500	0.244	0.305	0.354	0.286	0.363	0.232	0.282	0.275
High Beta	0.441	0.217	0.996	0.740	1.347	0.844	0.818	0.021	0.991	1.204	0.942	0.176	0.609	1.180	1.116	1.072	0.478	0.225	0.169
